# Supplementary material for: Release of Interferon-β (IFN-β) from Probiotic Limosilactobacillus reuteri-IFN-β (LR-IFN-β) Mitigates Gastrointestinal Acute Radiation Syndrome (GI-ARS) following Whole Abdominal Irradiation
Source: Cancers (Basel). 2023 Mar 8;15(6):1670. doi: 10.3390/cancers15061670 (PMC10046795; doi:10.3390/cancers15061670)
Supplement: Supplementary file 1 [file cancers-15-01670-s001.zip]

Archive with 1 entries (1 files):
- cancers-2142141-supplementary.pdf
